# Supplementary material for: L-F001, a Multifunctional Fasudil-Lipoic Acid Dimer Prevents RSL3-Induced Ferroptosis via Maintaining Iron Homeostasis and Inhibiting JNK in HT22 Cells
Source: Front Cell Neurosci. 2022 Mar 31;16:774297. doi: 10.3389/fncel.2022.774297 (PMC9008309; doi:10.3389/fncel.2022.774297)
Supplement: Supplementary file 1 [file Table_1.XLSX]

## Sheet: Sheet1
FIG1.B	Cells were treated with L-F001 (1–10 μM) and lipoic acid (LA, 10 μM) for 2 h and then incubated with or without 0.1 μM RSL3 further 24 h and then cell viability was measured, MTT assays determined cell viability.
	CT	RSL3(0.1μΜ)	RSL3(0.1μΜ)+L-F001(1μΜ)	RSL3(0.1μΜ)+L-F001(3μΜ)	RSL3(0.1μΜ)+L-F001(10μΜ)	RSL3(0.1μΜ)+Fas(10μΜ)	RSL3(0.1μΜ)+LA(10μΜ)
cell viability（%）	101.809	39.4068	65.7575	66.2976	76.1545	59.2763	75.2535
	99.5139	45.1271	64.9473	74.2641	88.4418	56.4407	79.6895
	97.2185	43.8559	55.9006	74.6692	80.0702	53.7402	81.1153
	96.6784	43.2203	67.2428	73.3189	80.0702	55.4955
	104.78	41.9492	59.1412	90.4672	87.7667	54.4153
FIG2.B	ROS levels were measured with a fluorescence plate reader. The results are expressed as the percentage of values in the untreated control group.
	CT	RSL3(0.1μΜ)	RSL3(0.1μΜ)+L-F001(1μΜ)	RSL3(0.1μΜ)+L-F001(3μΜ)	RSL3(0.1μΜ)+L-F001(10μΜ)	RSL3(0.1μΜ)+LA(10μΜ)
Relative fluorescence intensity(%)	97.5174	108.888	118.368	116.967	96.8463	93.134
	100.508	130.442	126.78	103.558	102.952	119.69
	101.974	141.129	118.062	118.57	100.834	107.49
FIG3.A	COX-2/GAPDH
	CT	RSL3(0.1μΜ)	RSL3(0.1μΜ)+L-F001(1μΜ)	RSL3(0.1μΜ)+L-F001(3μΜ)	RSL3(0.1μΜ)+L-F001(10μΜ)
Relative gray value(normalization method)	1	3.26411	2.87019	1.44394	0.79035
	1	1.65914	1.33877	1.08277	0.822813
	1	2.31691	2.71542	1.85149	1.47114
	1	4.35086	3.88702	2.22736	1.51113
FIG3.A	GCLM/GAPDH
	CT	RSL3(0.1μΜ)	RSL3(0.1μΜ)+L-F001(1μΜ)	RSL3(0.1μΜ)+L-F001(3μΜ)	RSL3(0.1μΜ)+L-F001(10μΜ)
Relative gray value(normalization method)	1	0.710687	0.840233	0.827976	0.887769
	1	0.69631	0.775831	0.889332	0.909259
	1	0.691822	0.984293	1.10004	1.05251
	1	0.834445	0.757368	0.986911	0.932407
	1	0.837837	1.23881	1.13777	1.11933
FIG3.A	GPX4/GAPDH
	CT	RSL3(0.1μΜ)	RSL3(0.1μΜ)+L-F001(1μΜ)	RSL3(0.1μΜ)+L-F001(3μΜ)	RSL3(0.1μΜ)+L-F001(10μΜ)
Relative gray value(normalization method)	1	0.471857	0.476729	0.574812	0.830482
	1	0.630457	0.608506	0.553666	1.15624
	1	0.407105	0.574439	0.686093	0.850421
	1	0.533277	0.638829	0.75502	0.770372
FIG4.A	Quantification of fluorescence intensity of Fe2+ specifically detected by FerroOrange in HT22 cells. The fluorescence intensity of the CT group was defined as 100%.
	CT	RSL3(0.1μΜ)	RSL3(0.1μΜ)+L-F001(10μΜ)
Relative fluorescence intensity(%)	110.992	163.406	92.3754
	101.757	122.433	106.075
	93.9879	102.152	107.823
	93.2628	130.221	116.531
FIG4.C	FTH1/GAPDH
	CT	RSL3(0.1μΜ)	RSL3(0.1μΜ)+L-F001(1μΜ)	RSL3(0.1μΜ)+L-F001(3μΜ)	RSL3(0.1μΜ)+L-F001(10μΜ)
Relative gray value(normalization method)	1	0.514836	0.723109	1.13888	1.29607
	1	0.735305	0.755061	0.810408	1.05083
	1	0.703402	1.09687	0.970346	1.23754
	1	0.514836	0.723109	1.13888	1.29607
	1	0.735305	0.755061	0.810408	1.05083
	1	0.703402	1.09687	0.970346	1.23754
FIG5	p-JNK/JNK
	CT	RSL3(0.1μΜ)	RSL3(0.1μΜ)+L-F001(1μΜ)	RSL3(0.1μΜ)+L-F001(3μΜ)	RSL3(0.1μΜ)+L-F001(10μΜ)
Relative gray value(normalization method)	1	1.96042	1.73856	1.82903	1.55074
	1	1.34114	1.19765	1.12253	1.07864
	1	1.57942	1.55	0.991401	1.0673
	1	1.33302	1.31039	1.05467	0.822798
	1	1.89792	1.89299	1.09322	0.788891
	1	1.64576	1.41439	1.05112	0.810827
